# Supplementary material for: Dual-Mode Aptamer AP1-F Achieves Molecular–Morphological Precision in Cancer Diagnostics via Membrane NCL Targeting
Source: Curr Issues Mol Biol. 2025 Oct 30;47(11):904. doi: 10.3390/cimb47110904 (PMC12650828; doi:10.3390/cimb47110904)
Supplement: Supplementary file 1 [file cimb-47-00904-s001.zip]

Archive with 1 entries (1 files):
- cimb-3920121-supplementary.pdf
